# Supplementary material for: A phylogenetic framework of the legume genus Aeschynomene for comparative genetic analysis of the Nod-dependent and Nod-independent symbioses
Source: BMC Plant Biol. 2018 Dec 5;18:333. doi: 10.1186/s12870-018-1567-z (PMC6282307; doi:10.1186/s12870-018-1567-z)
Supplement: Supplementary file 13 — Figure S10. Ancestral state reconstruction of the aerial stem nodulation ability in the genus Aeschynomene and allied genera. Ancestral state reconstruction was estimated in SIMMAP software using the 50% majority-rule topology obtained by Bayesian analysis of the combined ITS + matK sequences. Data on the occurrence of stem nodulation come from pertinent previously published data. Occurrence or not of stem nodulation is indicated by different colors. (XLSX 15 kb) [file 12870_2018_1567_MOESM13_ESM.xlsx]

## Sheet: Liste Aeschy
Table S1 : Accessions used in this study, origin and characteristics
Genus	Species	Accession	Material type*	2C DNA content (pg)	Chromosome number	Ploidy level	Genome structure	Origin	Seed bank/ herbarium
Aeschynomene subgenus Aeschynomene	A. afraspera	LSTM1	S	5.28 ± 0.03	2n=76	8x	AB	Senegal	LSTM
	A. americana	PI544122	S	1.24 ± 0.01	2n=20	2x		Venezuela	USDA
	A. aspera	IRRI013020	S	4.26 ± 0.04	2n=38	4x	AB	Sri Lanka	IRRI
	A. ciliata	IRRI 13078	S	1.08 ± 0.02	2n=20	2x		Colombia	IRRI
	A. crassicaulis	LSTM13	S	3.10 ± 0.03	2n=40	4x	AB	Senegal	LSTM
	A. cristata	ILRI16880	S	1.92 ± 0.02	2n=38	4x	AB	Central African Rep.	IRRI
	A. deamii	LSTM24	S	1.93 ± 0.05	2n=20	2x		Mexico	LSTM
	A. deightonii	Lopez Poveda 204	S	1.22 ± 0.01	-	-	-	Sierra Leone	Kew Gardens
	A. denticulata	IRRI13003	S	1.22 ± 0.01	2n=20	2x		Brazil	IRRI
	A. evenia ssp. evenia	CIAT22838	S	0.81 ± 0.00	2n=20	2x		Malawi	CIAT
	A. evenia ssp. serrulata	IRFL6945	S	0.95 ± 0.01	2n=20	2x		USA	USDA
	A. filosa	CIAT22466	S	0.82 ± 0.01	2n=20	2x		Mexico	CIAT
	A. fluitans	CPI052338	S	4.16 ± 0.04	2n=38	4x	AB	Zambia	AusPGRIS
	A. fluminensis	LSTM17	S	1.55 ± 0.04	2n=20	2x		Brazil	LSTM
	A. indica 4x	PI196206	S	1.71 ± 0.04	2n=40	4x		India	USDA
	A. indica 6x (Africa)	LSTM19	S	2.63 ± 0.02	2n=60	6x		Senegal	LSTM
	A. indica 6x (Australia)	PI 257662	S	2.55 ± 0.02	2n=60	6x		Australia	USDA
	A. mediocris	Bingham 10508	H	-	-	-	-	Zambia	Kew Gardens
	A. montevidensis	LSTM131	S	1.50 ± 0.02	2n=20	2x		Urugay	LSTM
	A. nilotica	IRRI014040	S	4.11 ± 0.03	2n=38	4x	AB	Senegal	IRRI
	A. paraguayensis	T.M. Pedersen 9301	H	-	-	-		Paraguay	Kew Gardens
	A. parviflora	IRFL02854	S	1.57 ± 0.01	2n=20	2x		Colombia	AusPGRIS
	A. pfundii	LSTM54	S	3.64 ± 0.07	2n=38	4x	AB	Zimbabwe	LSTM
	A. pratensis	IRRI13006	S	3.19 ± 0.03	2n=40	4x		Brazil	IRRI
	A. rostrata	600445344	H	-	-	-		Brazil	CJB
	A. rudis	LSTM56	S	1.03 ± 0.01	2n=20	2x		USA	LSTM
	A. scabra	PI 296044	S	1.03 ± 0.03	2n=20	2x		Mexico	USDA
	A. schimperi 4x	ILRI000659	S	3.93 ± 0.04	2n=28	4x	AB	Tanzania	ILRI
	A. schimperi 4x "grandiflora"	IRRI012146	S	4.82 ± 0.12	2n=28	4x	AB	DR. Congo	IRRI
	A. schimperi 8x race A	IRRI012156	S	8.54 ± 0.02	2n=56	4x	AB	Senegal	IRRI
	A. schimperi 8x race B	ILRI013814	S	9.20 ± 0.12	2n=56	4x	AB	Ethiopia	ILRI
	A. selloi	CPI104040	S	1.20 ± 0.01	2n=20	2x		Argentina	CIAT
	A. sensitiva	LSTM28	S	1.37 ± 0.06	2n=20	2x		Senegal	LSTM
	A. sp (328)	CIAT 8499	S	1.50 ± 0.01	2n=20	2x		Brazil	CIAT
	A. sp (353)	AusTCFC 84952	S	1.91 ± 0.03	2n=40	4x		Mexico	AusPGRIS
	A. tambacoudensis	LSTM60	S	0.77 ± 0.02	2n=20	2x		Senegal	LSTM
	A. uniflora	IRRI013158	S	2.62 ± 0.02	2n=40	4x	AB	DR. Congo	IRRI
	A. unijuga	Jalisco 1952	H	-	-	-		Mexico	Kew Gardens
	A. villosa	PI546550	S	1.23 ± 0.02	2n=20	2x		Mexico	USDA
	A. virginica	LSTM63	S	2.08 ± 0.02	2n=20	2x		USA	LSTM
Aeschynomene subgenus Bakerophyton	A. lateritia	8384	H	-	-	-	-	Chad	Cirad herbarium
	A. pulchella	32798	H	-	-	-	-	Mali	Cirad herbarium
Aeschynomene subgenus Rueppellia	A. abyssinica	ILRI13761	S	3.98 ± 0.02	2n=72	8x	-	Ethiopia	ILRI
	A. abyssinica	ILRI7705	S	2.06 ± 0.02	2n=36	4x	AB	Ethiopia	ILRI
	A. bella	ILRI18422	S	1.47 ± 0.01	2n=38	4x	AB	Tanzania	ILRI
	A. heurckeana	LSTM310	S	2.81 ± 0.04	2n=36	4x	-	Madagascar	LSTM
	A. pigmaea	LSTM321	S	6.71 ± 0.00	2n=76	8x	-	D.R. Congo	U. Liège
Aeschynomene unclassified	A. patula	CPI052332	S	0.58 ± 0.02	2n=20	2x		Madagascar	AusPGRIS
	A. schindleri	P001468	H	-	-	-		Madagascar	MNHN
Bryaspis	B. humularioides	Burgt 1734	S	3.93 ± 0.03	2n=40	4x	AB	Sierra Leone	Kew Gardens
	B. lupulina	KG369400	S	2.70 ± 0.01	2n=40	4x	AB	Mali	Kew Gardens
Cyclocarpa	C. stellaris	KG246518	S	1.89 ± 0.02	2n=28	4x	AB	Burkina faso	Kew Gardens
Geissaspis	G. cristata		S	0.71 ± 0.01	2n=40	4x	AB	India	U. Calcutta
	G. tenella		S	0.71 ± 0.01	2n=40	4x	AB	India	U. Calcutta
Humularia	H. descampsii	ILRI16882	S	3.09 ± 0.04	-	4x	AB	Central African Rep.	LSTM
	H. kapiriensis		S	4.09 ± 0.04	2n=38	4x	AB	D.R. Congo	U. Liège
Kotschya	K. africana		S	4.48 ± 0.01	2n=32	4x	-	Madagascar	LSTM
	K. lutea		S	2.99 ± 0.02	2n=36	4x	AB	Guinea	LSTM
	K. strigosa		S	4.46 ± 0.04	2n=36	4x	AB	Madagascar	LSTM
Smithia	S. abyssinica	ILRI8360	S	2.21 ± 0.01	2n=40	4x	AB	Ethiopia	ILRI
	S. sensitiva	ILRI23833	S	1.73 ± 0.01	2n=38	4x	AB	Papua New Guinea	ILRI
Soemmeringia	S. semperflorens	CIAT9844	S	1.66 ± 0.03	2n=20	2x		Brazil	CIAT
-: not determined
*: S, seeds ; H, herbarium specimen
