# Supplementary material for: A phylogenetic framework of the legume genus Aeschynomene for comparative genetic analysis of the Nod-dependent and Nod-independent symbioses
Source: BMC Plant Biol. 2018 Dec 5;18:333. doi: 10.1186/s12870-018-1567-z (PMC6282307; doi:10.1186/s12870-018-1567-z)
Supplement: Supplementary file 14 — Figure S11. Ancestral state reconstruction of the ability to nodulate with the photosynthetic Bradyrhizobium strains in the genus Aeschynomene and allied genera. Ancestral state reconstruction was estimated in SIMMAP software using the 50% majority-rule topology obtained by Bayesian analysis of the combined ITS + matK sequences. Data on nodulation with photosynthetic Bradyrhizobium strains come from the present analysis and pertinent previously published data. Nodulation with photosynthetic Bradyrhizobium strains is considered positive only if reported as occurring naturally or being efficient in vitro. (XLSX 13 kb) [file 12870_2018_1567_MOESM14_ESM.xlsx]

## Sheet: Aamericana
	Table S4: A. americana and A. evenia accessions used for the GBS analysis, their origin and characteristics
	Species	LSTM code	Accession	Genetic group	Origin	Seed bank
	A. americana	3	LSTM 3	(2)	Guadeloupe	LSTM
		4	LSTM 4	(2)	French Guiana	LSTM
		6	PI 544080	(3)	Mexico	USDA
		8	PI 544113	(3)	Panama	USDA
		9	PI 544122	(3)	Venezuela	USDA
		10	PI 544341	(3)	Costa Rica	USDA
		146	CPI 082292	(3)	Cuba	AusPGRIS
		167	PI 219850	(3)	Sri Lanka	USDA
		188	CPI 104582	(3)	India	AusPGRIS
		212	LSTM 212	(3)	Thailand	LSTM
		281	LSTM 281	(3)	Madagascar	LSTM
		311	LSTM 311	(3)	Madagascar	LSTM
		322	LSTM 322	(3)	Senegal	LSTM
		339	CIAT 19295	-	Panama	CIAT
		358	LSTM 358	(3)	New Caledonia	LSTM
		359	LSTM 359	(3)	New Caledonia	LSTM
		360	LSTM 360	(3)	Cote d'Ivoire	LSTM
		363	KG 0652904	(3)	Mali	Kew Gardens
		364	KG 0654296	(3)	Burkina Faso	Kew Gardens
		365	APG 46555	(1)	Argentina	AusPGRIS
		366	APG 46557	(1)	Argentina	AusPGRIS
		367	APG 46328	(3)	Belize	AusPGRIS
		368	APG 46350	(3)	Belize	AusPGRIS
		369	APG 46170	(1)	Bolivia	AusPGRIS
		370	APG 46171	(1)	Bolivia	AusPGRIS
		372	APG 46326	(3)	Brazil	AusPGRIS
		373	APG 46330	(3)	Brazil	AusPGRIS
		374	APG 46387	(1)	Brazil	AusPGRIS
		376	APG 46166	(2)	Colombia	AusPGRIS
		378	APG 46151	(3)	El Salvador	AusPGRIS
		379	APG 46470	(2)	Grenada	AusPGRIS
		380	APG 46142	(3)	Guatemala	AusPGRIS
		381	APG 46474	(3)	Malawi	AusPGRIS
		382	APG 46228	(3)	Mexico	AusPGRIS
		383	APG 46271	(3)	Mexico	AusPGRIS
		386	APG 46231	(3)	Mexico	AusPGRIS
		387	APG 46241	(3)	Mexico	AusPGRIS
		390	APG 46137	(3)	Myanmar	AusPGRIS
		391	APG 46156	(3)	Nicaragua	AusPGRIS
		392	APG 46159	(3)	Nicaragua	AusPGRIS
		396	APG 46491	(1)	Paraguay	AusPGRIS
		397	APG 46498	(1)	Paraguay	AusPGRIS
		399	APG 46489	(3)	USA	AusPGRIS
		411	CIAT 3087	(3)	El Salvador	CIAT
		412	CIAT 3229	(3)	Guatemala	CIAT
		414	CIAT 7701	(3)	Honduras	CIAT
		415	CIAT 7834	(3)	Mexico	CIAT
		416	CIAT8071	(2)	Colombia	CIAT
		419	CIAT 9256	(2)	Colombia	CIAT
		422	CIAT 17348	(3)	Malaysia	CIAT
		423	CIAT 17792	(1)	Peru	CIAT
		424	CIAT 17793	(3)	Peru	CIAT
		425	CIAT 17795	(3)	Peru	CIAT
		427	CIAT 18234	(2)	Venezuela	CIAT
		428	CIAT 18236	(2)	Venezuela	CIAT
		429	CIAT 18396	(3)	Thailand	CIAT
		431	CIAT 18891	(3)	Ethiopia	CIAT
		432	CIAT 19269	(3)	Panama	CIAT
		433	CIAT 19285	(3)	Panama	CIAT
		434	CIAT 19408	(3)	Papua New Guinea	CIAT
		435	CIAT 19409	(3)	Papua New Guinea	CIAT
		436	CIAT 19489	(3)	Indonesia	CIAT
		437	CIAT 19896	(3)	Indonesia	CIAT
		438	CIAT 19902	(3)	Indonesia	CIAT
		439	CIAT 20161	(3)	Colombia	CIAT
		440	CIAT 20179	(3)	Costa Rica	CIAT
		441	CIAT 20180	(3)	Costa Rica	CIAT
		446	CIAT 20464	(2)	Venezuela	CIAT
		447	CIAT 20465	(2)	Venezuela	CIAT
		450	CIAT 21010	(3)	China	CIAT
		451	CIAT 21011	(3)	China	CIAT
		452	CIAT 21387	(3)	Honduras	CIAT
		453	CIAT 21400	(3)	Honduras	CIAT
		454	CIAT 21567	(3)	Honduras	CIAT
		455	CIAT 22016	(3)	Viet Nam	CIAT
		456	CIAT 22070	(3)	Thailand	CIAT
		457	CIAT 22326	(3)	Viet Nam	CIAT
		459	ILRI 10970	(3)	Belize	ILRI
		460	ILRI 17816	(3)	Nigeria	ILRI
	A. villosa	37	LSTM 37	(2)	Mexico	LSTM
		39	PI 546550	(3)	Mexico	USDA
		40	PI 546552	(3)	Mexico	USDA
		42	PI 420300	(3)	Unknown	USDA
		62	PI 420303	(3)	Australia	USDA
		161	IRRI 012159	(3)	Venezuela	IRRI
		401	APG 46381	(3)	Colombia	AusPGRIS
		402	APG 46383	(3)	Colombia	AusPGRIS
		403	APG 46148	(1)	Mexico	AusPGRIS
		404	APG 46226	(1)	Mexico	AusPGRIS
		405	APG 46233	(3)	Mexico	AusPGRIS
		406	APG 46272	(3)	Mexico	AusPGRIS
		408	APG 46261	(1)	Mexico	AusPGRIS
		409	APG 46262	(1)	Mexico	AusPGRIS
		413	CIAT 7008	(3)	Panama	CIAT
		417	CIAT 8108	(3)	Colombia	CIAT
