# Supplementary material for: A phylogenetic framework of the legume genus Aeschynomene for comparative genetic analysis of the Nod-dependent and Nod-independent symbioses
Source: BMC Plant Biol. 2018 Dec 5;18:333. doi: 10.1186/s12870-018-1567-z (PMC6282307; doi:10.1186/s12870-018-1567-z)
Supplement: Supplementary file 15 — Figure S12. Ancestral state reconstruction of the ability to nodulate with the photosynthetic Bradyrhizobium strain ORS278 in the genus Aeschynomene and allied genera. Ancestral state reconstruction was estimated in SIMMAP software using the 50% majority-rule topology obtained by Bayesian analysis of the combined ITS + matK sequences. Data on nodulation with ORS278 come from the present analysis and pertinent previously published data. Ability or not to nodulate with ORS278 is indicated by different colors. (XLSX 16 kb) (XLSX 11 kb) [file 12870_2018_1567_MOESM15_ESM.xlsx]

## Sheet: Feuil1
	Table S2: Primers used for gene amplification and sequencing
	Gene	Forward primer		Reverse Primer		PCR product size
	CYP1	F1: CCCTAGGGTTTACTTCGACATGG		R1: GCAATCTGCGATCACGAC		485 pb
		F2: CCCTAGRGTTTACTTYGACATGG		R2: GTCTTGCCGGAGCYGGAT		468 pb
	eiF1a	F1: ATGCCGAAGAACAAGGGAAA		R1: ATCAATATCCTCATCCTCGAACTC		429 pb
				R2: ATCGATATCCTCATCCTCGAAC		429 pb
	SUS	F1: GAAGGACCGTAGCAAACCAA		R1: CCCAGTGAGAAGGATCAACC		515 pb
		F2: ACCATGGCAAGGCTGGAC				486 pb
	TIP1;1	F1: AGAAACATCGCCATCGGTAG		R1: GGCCAACCCAGTAGATCCAG		up to 800 bp
		F2: GCAACTCACCCAGACACCTT		R2: CCGGTGTGGCTGATGAAG
	ITS	F1: GTCCACTGAACCCTTATCATTTAGAGG		R1: GCCGTTACTAAGGGAATCCTTGTTAG		704 pb
		F2: GATGAAGRACGTAGCGAAATG		R2: RGATTCTGCAATTCACACCA		for herbarium specimen
	matK	trnK685F: GTATCGCACTATGTATCATTTGA		trnK2R: CCCGGAACTAGTCGGATGG		1900 pb
		F1: ACCCTATCCTATTCATCTGGAAA		R1: CCAGTATCGAAGACTTTGAACCA		for herbarium specimen
		F2: CGATTTTTGCGAATATGCAG		R2: ATTCGCAAAAATCGGTCAAT
		F4: TGCCGTCGTCRTGGAAATTC		R3: GAATTTCCAYGACGACGGCA
		F5: CCATTCTRGCTTCAAAGAAT		R4: GSATTCTTTGAAGCCAGAAT
		F6: TTCAGCAAGGATCTGGTCA		R5: GAATCCYGAATMYTCCCTTT
